# Supplementary material for: Characterization of Global Research Trends and Prospects on Prone Positioning in Respiratory Failure: Bibliometric Analysis
Source: Interact J Med Res. 2025 Jun 20;14:e67276. doi: 10.2196/67276 (PMC12204377; doi:10.2196/67276)
Supplement: Multimedia Appendix 1 [file ijmr-v14-e67276-s001.xlsx]

## Sheet: Sheet1
Corresponding Author’s Country Distribution
Country	Articles	Articles %	SCP	MCP	MCP %
USA	275	21.9	230	45	16.4
FRANCE	137	10.9	111	26	19
GERMANY	108	8.6	99	9	8.3
ITALY	97	7.7	71	26	26.8
CHINA	92	7.3	84	8	8.7
CANADA	44	3.5	22	22	50
JAPAN	39	3.1	33	6	15.4
SPAIN	39	3.1	27	12	30.8
UNITED KINGDOM	37	3	31	6	16.2
INDIA	27	2.2	25	2	7.4
single-country publications (SCP)
multiple-country publications (MCP)

## Sheet: Sheet2
Author Co-citation Analysis
count	centrality	year	authors
16	0.03	2006	Guerin, Claude
11	0	2021	Li, Jie
10	0.01	2010	Bellani, Giacomo
10	0	1988	Gattinoni, L
8	0	1998	Bein, T
8	0.04	2020	Combes, Alain
8	0	2022	Guervilly, Christophe
8	0.01	2016	Laffey, John G
7	0	2020	Foti, Giuseppe
7	0	2017	Ferguson, Niall D
7	0.01	2017	Fan, Eddy
7	0.01	2021	Antonelli, Massimo
7	0.01	2009	Gattinoni, Luciano
7	0	2022	Hraiech, Sami
7	0.01	2010	Brochard, Laurent
6	0	2022	Schmidt, Matthieu
6	0.01	2017	Amato, Marcelo B P
6	0	2019	Schultz, Marcus J
6	0.02	2016	Papazian, Laurent
6	0.01	2021	Navalesi, Paolo
6	0	1987	Albert, RK
6	0	1998	Auffray, JP
5	0	2000	Arnold, JH
5	0.01	2017	Pesenti, Antonio
5	0	1998	Bregeon, F
5	0.01	2021	Argaud, Laurent
5	0.01	2017	Arabi, Yaseen M
5	0.01	2020	Alharthy, Abdulrahman
5	0	2022	Forel, Jean-Marie
5	0	2003	Chiumello, D
5	0	1997	Bartlett, RH
4	0	2018	Kavanagh, Brian P
4	0	2008	Adhikari, Neill K J
4	0	2016	Slutsky, Arthur S
4	0	2021	Berra, Lorenzo
4	0	1999	Roch, A
4	0	2022	Rezoagli, Emanuele
4	0	1994	Rossaint, R
4	0.03	2013	Annane, Djillali
4	0.01	2006	Mancebo, Jordi
4	0	1999	Papazian, L
4	0	2020	Ehrmann, Stephan
4	0	2011	Vieillard-baron, Antoine
4	0	2006	Ayzac, Louis
3	0	2020	Pelosi, Paolo
3	0	2022	Thille, Arnaud W
3	0.01	2019	Arcadipane, Antonio
3	0	2013	Vincent, Jean-Louis
3	0	2021	Garnier, Marc
3	0	2023	Ibarra-estrada, Miguel
3	0	2003	Vagginelli, F
3	0	2021	Beurton, Alexandra
3	0	1999	Aufmkolk, M
3	0	1996	Brazzi, L
3	0	2023	Morais, Caio C A
3	0	2021	Teboul, Jean-Louis
3	0	2021	Cerda, Flor
3	0	2022	Chommeloux, Juliette
3	0	2021	Mirabella, Lucia
3	0	1991	Pelosi, P
3	0	1996	Chevrolet, JC
3	0	2022	Marini, John J
3	0	2003	Carlesso, E
3	0	2006	Albert, Richard K
3	0	2000	Branson, RD
3	0	2021	Paulus, Frederique
3	0	1987	Hlastala, MP
3	0	2022	Carelli, Simone
3	0	2021	Fartoukh, Muriel
3	0	2022	Grieco, Domenico Luca
3	0	2022	Roca, Oriol
3	0	1996	Bulpa, P
3	0	2021	Monnet, Xavier
3	0	2022	Petit, Matthieu
3	0	2021	Fu, Pin-Kuei
3	0	2022	Munshi, Laveena
3	0	2022	Montoya, Jorge
3	0	2016	Constantin, Jean-Michel
3	0	2022	Piquilloud, Lise
3	0	2023	Chen, Xiuwen
3	0	2021	Hsu, Chiann-Yi
3	0	2007	Charron, Cyril
2	0	2022	Aguirre-avalos, Guadalupe
2	0	1999	Gaillat, F
2	0	2018	Yonis, Hodane
2	0	2020	Marshall, Andrea P
2	0	2020	Burrell, Aidan
2	0	2020	Ding, Lin
2	0	2020	Jochmans, Sebastien
2	0	2016	Roszyk, Laurence
2	0	2020	Karakitsos, Dimitrios
2	0	2001	Davis, K
2	0	1998	Zijlstra, JG
2	0	2022	Bruhn, Alejandro
2	0	1999	Jammes, Y
2	0	1998	Nast-kolb, D
2	0	2013	Moreno, Rui
2	0	2001	Bertrand, M
2	0	2009	Hoffman, Eric A
2	0	2013	Sevransky, Jonathan E
2	0	2013	Rhodes, Andrew
2	0	2021	Camporota, Luigi
2	0	2021	Binda, Filippo
2	0	2003	Caironi, P
2	0	2003	Max, M
2	0	2020	Fetterplace, Kate
2	0	2022	Amato, Marcelo
2	0	2023	Ferraris, Andrea
2	0	2003	Valenza, F
2	0	2021	Anderson, Daniela
2	0	2011	Bacchetta, Matthew
2	0	2021	Azoulay, Elie
2	0	2013	Osborn, Tiffany M
2	0	2021	Bertellini, Elisabetta
2	0	2001	Luchette, FA
2	0	2016	Valentine, Stacey L
2	0	2018	Yoshida, Takeshi
2	0	2001	Bertrand, JC
2	0	2022	Aguirre-diaz, Sara A
2	0	2020	Cheng, Allen C
2	0	2016	Curley, Martha A Q
2	0	1992	Lamm, WJE
2	0	2001	Campbell, RS
2	0	2023	Einav, Sharon
2	0	2013	Kleinpell, Ruth M
2	0	2021	Cady, Julien
2	0	2003	Lindahl, SGE
2	0	2022	Bourenne, Jeremy
2	0	2021	Ait-oufella, Hafid
2	0	2016	Pannu, Sonal R
2	0	2018	Dembinski, Rolf
2	0	2016	Ward, Shan L
2	0	2019	Gurjar, Mohan
2	0	2020	Lee, Sang-Min
2	0	2023	Duburcq, Thibault
2	0	2021	Balhamar, Abdullah
2	0	2023	Chen, Hui
2	0	2003	Mure, M
2	0	2021	Abraham, Paul
2	0	1998	Ligtenberg, JJM
2	0	1999	Fulachier, V
2	0	1988	Mascheroni, D
2	0	2022	Ando, Koichi
2	0	2020	Doola, Ra'eesa
2	0	1994	Slama, K
2	0	2013	Randolph, Adrienne G
2	0	2016	Futier, Emmanuel
2	0	2020	He, Hangyong
2	0	2016	Franco, Pablo Moreno
2	0	2013	Angus, Derek C
2	0	1998	Domino, KB
2	0	2016	Quintel, Michael
2	0	2016	Flori, Heidi R
2	0	2022	Araya, Carla
2	0	2016	Repesse, Xavier
2	0	2016	Jabaudon, Matthieu
2	0	2013	Levy, Mitchell M
2	0	2023	Bitker, Laurent
2	0	2022	Aoki, Yoshitaka
2	0	1997	Anzueto, A
2	0	1999	Bigatello, LM
2	0	1994	Pappert, D
2	0	2018	Otulakowski, Gail
2	0	2023	De iuliis, Marco
2	0	2020	Firstenberg, Michael S
2	0	1997	Blanch, L
2	0	2020	Faqihi, Fahad
2	0	2020	Grasselli, Giacomo
2	0	2022	Boffi, Andrea
2	0	2020	Chelly, Jonathan
2	0	2003	Petersson, J
2	0	2016	Leone, Marc
2	0	2013	Reinhart, Konrad
2	0	2019	Saran, Sai
2	0	1999	Thirion, X
2	0	2014	Samanta, Sujay
2	0	2023	Ergan, Begum
2	0	2018	Katira, Bhushan
2	0	2021	Alfalasi, Reem
2	0	2019	Dupont, Herve
2	0	2020	Ferrie, Suzie
2	0	2023	Beeckman, Dimitri
2	0	2017	Meade, Maureen O
2	0	2020	Ferrando, Carlos
2	0	2020	Arruti, Egoitz
2	0	2016	Lu, Qin
2	0	2013	Opal, Steven M
2	0	2016	Sapin, Vincent
2	0	2022	Allaouchiche, Bernard
2	0	2002	Beuret, P
2	0	1998	Schweiberer, L
2	0	2001	Johannigman, JA
2	0	1998	Bazin, JE
2	0	1999	Saux, P
2	0	2022	Anan, Keisuke
2	0	2013	Beale, Richard J
2	0	2023	Eakin, Michelle N
2	0	2003	Taccone, P
2	0	2005	Mentzelopoulos, SD
2	0	2020	Ellrodt, Olivier
2	0	2023	Enokidani, Yusuke
2	0	2005	Sainty, JM
2	0	2003	Arnal, JM
2	0	2005	Roussos, C
2	0	2022	Bohe, Julien
2	0	2003	Rohdin, M
2	0	2019	Ghosh, Pralay S
2	0	2020	Asrani, Varsha
2	0	2018	Lissonde, Floriane
2	0	2022	Abe, Yoshinobu
2	0	2001	Doctor, A
2	0	1998	Awad, SS
2	0	2011	Jardin, Francois
2	0	2020	Collins, Peter
2	0	2016	Rouby, Jean-Jacques
2	0	2023	Druetta, Marta
2	0	2019	Cheema, Tariq
2	0	2013	Rubenfeld, Gordon D
2	0	2013	Nunnally, Mark E
2	0	2019	Mishra, Prabhaker
2	0	2020	Aldecoa, Cesar
2	0	1997	Broccard, AF
2	0	2013	Jaeschke, Roman
2	0	2013	Abrams, Darryl
2	0	2019	Azim, Afzal
2	0	2023	Bhattacharyya, Mouchumi
2	0	2009	Barbieri, S
2	0	2022	Bobot, Mickael
2	0	2018	Riad, Zakaria
2	0	2023	Dhillon, Harbir
2	0	2018	Engelberts, Doreen
2	0	2001	Price, B
2	0	1997	Marini, JJ
2	0	2005	Zakynthinos, SG
2	0	2016	Gajic, Ognjen
2	0	2018	Richard, Jean-Christophe
2	0	2021	Alolaiwat, Amnah A
2	0	2021	Boettiger, B W
2	0	1998	Tulleken, JE
2	0	2023	Fonti, Caterina
2	0	2023	Demellow, Jacqueline M
2	0	2013	Deutschman, Clifford S
2	0	2018	Liu, Ling
2	0	1994	Falke, KJ
2	0	2003	Glenny, RW
2	0	2001	Frame, SB
2	0	2021	Barrett, Nicholas A
2	0	2013	Sprung, Charles L
2	0	2013	Jaber, Samir
2	0	2016	Sapru, Anil
2	0	2022	Busico, Marina
2	0	2009	Mietto, Cristina
2	0	2017	Mcauley, Daniel F
2	0	2016	Perbet, Sebastien
2	0	2013	Townsend, Sean R
2	0	2021	Adamini, Ileana
2	0	2019	Poddar, Banani
2	0	2013	Douglas, Ivor S
2	0	2005	Gainnier, M
2	0	2020	Gea, Alfredo
2	0	1987	Kirk, W
2	0	2018	Wrigge, Hermann
2	0	2016	Willson, Douglas F
2	0	2003	Linnarsson, D
2	0	2007	Bregeon, Fabienne
2	0	2020	Fumagalli, Roberto
2	0	2011	Castro, Samuel
2	0	2020	Lebreton, Guillaume
2	0	2016	Bazin, Jean-Etienne
2	0	2014	Samanta, Sukhen
2	0	2001	Altemeier, WA
2	0	2011	Page, Bernard
2	0	2013	Gerlach, Herwig
2	0	2020	Chapple, Lee-anne S
2	0	2011	Bouferrache, Koceila
2	0	2013	Machado, Flavia R
1	0	2009	Ai, Bo
1	0	1991	Vitale, G
1	0	1998	Chen, LM
1	0	2019	Asehnoune, Karim
1	0	1998	Aigouy, L
1	0	1987	Sanderson, M
1	0	1999	Boeden, G
1	0	2002	Annat, G
1	0	2014	Berry, Marc
1	0	2002	Berthier, V
1	0	1994	Graham, MM
1	0	2004	Chu, SJ
1	0	2001	Bhagwanjee, S
1	0	1995	Audibert, G
1	0	1997	Ballus, J
1	0	2015	Aggrawal, Richa
1	0	2009	Benitez, Carlos
1	0	2002	Buenger, UR
1	0	2011	Abroug, Fekri
1	0	2007	Ben ammar, M-S
1	0	2002	Abu-zidan, FM
1	0	1977	Rehder, K
1	0	2004	Bontemps, F
1	0	2000	Borelli, M
1	0	1999	Bittner, G
1	0	2011	Avitsian, Rafi
1	0	2009	Altemeier, William A
1	0	1995	Lobban, CDR
1	0	2004	Broz, L
1	0	2005	Agostoni, P
1	0	2010	Boissier, Florence
1	0	2008	Bourdin, Gael
1	0	2000	Bohlender, J
1	0	2010	Brizuela, Matias
1	0	2004	Bakalar, B
1	0	1995	Bollaert, PE
1	0	2000	Assenmacher, S
1	0	2003	Barbas, CSV
1	0	2007	Arnal, Jean-Michel
1	0	1977	Sessler, AD
1	0	1987	Robertson, HT
1	0	1999	Badet, M
1	0	2017	Albert, Martin
1	0	2004	Chada, M
1	0	1996	Forst, H
1	0	2007	Beppu, Swaldo S
1	0	2016	Al johany, Sameera M
1	0	2010	Apezteguia, Carlos
1	0	2009	Armaganidis, Apostotos
1	0	1988	Marcolin, R
1	0	1991	Pesenti, A
1	0	2004	Busch, T
1	0	2006	Blanch, Lluis
1	0	1997	Chatte, G
1	0	2013	Agostinis, Cristina
1	0	2010	Barrios, Cecilia
1	0	1992	Allen, JL
1	0	2003	Bonner, SM
1	0	2003	Aubin, M
1	0	1992	Greenspan, JS
1	0	2006	Babyn, Paul
1	0	1994	Gruning, T
1	0	1996	Briegel, J
1	0	2001	Baldauf, M
1	0	2019	Agerstrand, Cara
1	0	1996	Habler, O
1	0	2001	Betbesé, AJ
1	0	1982	Helms, PJ
1	0	1998	Aardal, S
1	0	2010	Borger, Michael Andrew
1	0	1994	Putensen, C
1	0	2011	Arellano, D
1	0	2014	Bachmann, M
1	0	2019	Adurty, Rajashekar
1	0	1997	Brochard, L
1	0	2015	Beckett, Robert D
1	0	2006	Bassi, Gianluigi Li
1	0	2000	Anderson, HL
1	0	2000	Biffl, WL
1	0	2009	Allen, Elizabeth
1	0	1992	Deoras, KS
1	0	2019	Bansbach, Joachim
1	0	1996	Gerlach, H
1	0	2006	Barr, FE
1	0	2014	Aggarwal, Richa
1	0	1982	Heaf, DP
1	0	2017	Alhazzani, Waleed
1	0	1997	Bankier, A
1	0	1999	Brettner, F
1	0	2003	Abraham, BK
1	0	2004	Amann, K
1	0	2007	Chang, Li-Yin
1	0	2007	Abid, N
1	0	2009	Arrese, Marco
1	0	1998	Annich, G
1	0	2015	Bastidas-l, Andrea Carolina
1	0	1992	Gilbert, JT
1	0	2010	Adrie, C
1	0	2005	Apezteguía, C
1	0	1992	Guest, RJ
1	0	1996	Bander, JJ
1	0	2009	Arellano, Daniel H
1	0	2017	Asch, David A
1	0	2012	Aden, James K
1	0	2012	Beilman, Greg J
1	0	2005	Arroliga, A
1	0	2007	Cheng, Julius D
1	0	2012	Batchinsky, Andriy I
1	0	1995	Levy, B
1	0	2015	Ahmed, Syed Zaki
1	0	2017	Aquino de azevedo, Rui Antonio
1	0	2012	Bombino, Michela
1	0	1995	Bauer, P
1	0	2012	Boetto, R
1	0	2002	Carton, MJ
1	0	1992	Smith, RB
1	0	2002	Boles, JM
1	0	1992	Gelineau, J
1	0	2002	Balas, MC
1	0	2000	Aitken, L
1	0	2018	Antwi-kusi, Akwasi
1	0	2006	Bensall, Dean L
1	0	2009	Bercker, S
1	0	2011	Aegerter, Philippe
1	0	1992	Bunegin, L
1	0	2006	Atluri, Pavan
1	0	2014	Bastarache, Julie A
1	0	2015	Bernal-ramirez, O J
1	0	1996	Haller, M
1	0	1990	Wiener, CM
1	0	2008	Espinoza, M
1	0	2014	Bae, Won
1	0	2002	Call, DM
1	0	2005	Aletti, G
1	0	1995	Larcan, A
1	0	1992	Larsson, A
1	0	1995	Obertacke, U
1	0	2016	Abreu oliveira, Julio Cesar
1	0	2011	Baciliero, U
1	0	1992	Muhr, G
1	0	2009	Berasain, M Angelika
1	0	2011	Bektas, Hueseyin
1	0	2013	Aitken, Leanne
1	0	2019	Baek, Moon Seong
1	0	2010	Bartlett, Robert H
1	0	1997	Cox, WJ
1	0	2008	Bangash, Mansoor
1	0	2000	Breiburg, AN
1	0	1992	Walz, M
1	0	2014	Bansal, Aasthaa
1	0	1994	Murdoch, IA
1	0	2000	Bolton, DPG
1	0	1987	Leasa, D
1	0	2004	Ayzac, L
1	0	2005	Baacke, MG
1	0	2000	Adams, AB
1	0	2019	Baronia, Arvind
1	0	1977	Douglas, WW
1	0	2019	Alhajhusain, Ahmad
1	0	2015	Albaiceta, Guillermo M
1	0	2007	Chan, Ming-Cheng
1	0	2008	Costes, Nicolas
1	0	2006	Acker, Michael A
1	0	1994	Benzer, H
1	0	2017	Amin, Pravin
1	0	2017	Arabi, Yaseen
1	0	1982	Matthew, DJ
1	0	1992	Mutoh, T
1	0	2006	Bellander, B -M
1	0	2007	Caille, Vincent
1	0	2015	Bell, Dean
1	0	2008	Castedo, Jon
1	0	1998	Cosserant, B
1	0	1996	Greive, H
1	0	1994	Hartlieb, S
1	0	2001	Becker, HF
1	0	2014	Baboi, Loredana
1	0	2004	Chung, AJ
1	0	2017	Abbas, M K
1	0	2004	Barbe, P
1	0	2007	Bilello, John F
1	0	2010	Allaouchiche, B
1	0	1994	Lewandowski, K
1	0	2018	Allan, Patrick
1	0	1995	Nace, L
1	0	2010	Balasini, Carina
1	0	2018	Aguirre-bermeo, Hernan
1	0	1999	Baumert, JH
1	0	2011	Alvarez, Javier
1	0	1999	Bressler, B
1	0	2012	Balachandran, Rakhi
1	0	2012	Berto, V
1	0	2018	Abbara, Suhny
1	0	2008	Bahk, J -H
1	0	2011	Aguilar, Liliana
1	0	1995	Schmitneuerburg, KP
1	0	2004	Cadiergue, V
1	0	2008	Bars, Didier L E
1	0	2003	Annich, GM
1	0	2009	Berndt, George
1	0	2019	Ali, Aadil
1	0	1994	Hormann, C
1	0	2003	Adamson, TM
1	0	2008	Brederlau, J
1	0	2012	Blackbourne, Lorne H
1	0	1992	Shaffer, TH
1	0	2012	Bombardieri, Anna Maria
1	0	2008	Agarwal, Ritesh
1	0	2011	Belle, Evelyne
1	0	1996	Fridrich, P
1	0	2007	Caen, Daniel
1	0	2015	Arriagada s, Daniela
1	0	1996	Hirschl, RB
1	0	2018	Adamzik, Michael
1	0	1991	Dandrea, L
1	0	2001	Bateman, ST
1	0	2018	Adamczyk, Agata
1	0	2006	Birnbaum, D
1	0	2002	Casado-flores, J
1	0	2008	Anetseder, M
1	0	2008	Besso, Guillermo
1	0	2005	Apostolo, A
1	0	2014	Adda, M
1	0	2005	Allen, Gilman B
1	0	1994	Putz, G
1	0	1997	Coalson, JJ
1	0	1995	Neudeck, F
1	0	2018	Alejandra cerda, Maria
1	0	2017	Aslanian, Pierre
1	0	1994	Baum, M
1	0	2013	Al rahma, Hussain
1	0	2017	Argent, Andrew
1	0	2019	Apps, Andrew P Z
1	0	1997	Bak, E
1	0	2011	Aedo, D
1	0	2007	Chan, Kenneth P W
1	0	2009	Adams, Alexander B
1	0	2010	Azoulay, E
1	0	2017	Apfelbacher, Christian
1	0	2012	Antonaglia, Vittorio
1	0	2006	Anzueto, Antonio
1	0	2015	Bergmann, Ralf
1	0	1994	Falke, K
1	0	1992	Wolfson, MR
1	0	2001	Bhargava, N
1	0	2014	Benson, Alexander B
1	0	2014	Baronia, A K
1	0	1982	Dinwiddie, R
1	0	2007	Belliard, Guillaume
1	0	1977	Beynen, FM
1	0	2011	Ala-kokko, T
1	0	2008	Anon, Jose Manuel
1	0	2015	Bednarczyk, Joseph M
1	0	2010	Brinninger, Gabriele
1	0	2012	Berlot, Giorgio
1	0	1987	Williamson, D
1	0	1977	Marsh, HM
1	0	1997	Betbese, AJ
1	0	2010	Branson, Richard D
1	0	2018	Aidoo, Alfred
1	0	1995	Voggenreiter, G
1	0	2002	Agostini, S
1	0	1996	Crotti, S
1	0	1987	Pitts, C
1	0	2004	Clementi, E
1	0	2017	Aublanc, Mylene
1	0	2010	Allen, E
1	0	2009	Berto, Virna
1	0	2008	Brodaty, Denis
1	0	2015	Beitler, Jeremy R
1	0	1997	Beloucif, S
1	0	1988	Langer, M
1	0	2011	Blank, Randal S
1	0	2018	Amaro, Edson
1	0	2015	Bates, Dina M
1	0	2012	Basel, A
1	0	2014	Beuret, Pascal

## Sheet: Sheet3
Institution Co-citation Analysis
count	centrality	Year	institutions
4	0	2023	Rigshospitalet
4	0	2022	CNRS - National Institute for Biology (INSB)
4	0	2022	Georgetown University
4	0	2022	INRAE
4	0	2022	University of Ferrara
4	0	2021	Mahidol Oxford Tropical Medicine Research Unit (MORU)
4	0	2021	Mahidol University
4	0.01	2020	University of Melbourne
4	0	2020	University of Sydney
3	0	2020	Florey Institute of Neuroscience & Mental Health
3	0.01	2020	Hospital Universitario Cruces
3	0	2020	NSW Health
3	0	2020	University of Southern California
2	0	2019	Allegheny General Hospital
2	0	2019	CHU Amiens
2	0	2019	Dongguk University
2	0	2019	Jeonbuk National University
2	0	2019	NHIS Ilsan Hospital
2	0	2019	Pusan National University
2	0	2019	Pusan National University Hospital
2	0	2019	Ulsan University Hospital
2	0	2019	Universite de Picardie Jules Verne (UPJV)
2	0	2018	Sichuan University
9	0	2017	University Health Network Toronto
7	0	2017	Hospital Universitari Vall d'Hebron
6	0	2017	King Saud Bin Abdulaziz University for Health Sciences
3	0.03	2017	Centre Hospitalier Universitaire d'Angers
3	0.03	2017	Kyoto Prefectural University of Medicine
3	0	2017	Universite d'Angers
2	0	2017	Goethe University Frankfurt
2	0	2017	Goethe University Frankfurt Hospital
2	0	2017	King Abdullah International Medical Research Center (KAIMRC)
1	0	2017	Bombay Hospital & Medical Research Centre
1	0	2017	CIBEREHD
1	0	2017	Centre Hospitalier Universitaire Vaudois (CHUV)
1	0	2017	Clinica Las Condes
1	0.04	2017	Dalhousie University
1	0	2017	European University of Madrid
1	0.02	2017	Hiroshima University
1	0	2017	Houston Methodist Hospital
1	0	2017	International University of Health & Welfare
1	0	2017	Jichi Medical University
1	0	2017	Kobe City Medical Center General Hospital
1	0	2017	Kobe University
1	0	2017	Laval University
1	0	2017	Masaryk Hospital
1	0	2017	Ministry of National Guard - Health Affairs
1	0	2017	Nara Medical University
1	0	2017	National Hospital Norway
1	0	2017	Okinawa Chubu Central Hospital
1	0	2017	Ollscoil na Gaillimhe-University of Galway
1	0	2017	Queens University - Canada
1	0	2017	Queens University Belfast
1	0	2017	Ridley Pk
1	0	2017	San Paolo-Polo Universitaria Hospital
1	0	2017	St. Paul's Hospital
1	0	2017	Texas A&M University College Station
1	0	2017	Texas A&M University System
1	0	2017	The Methodist Hospital - Houston
1	0	2017	Toronto General Hospital
1	0	2017	Universidad Costa Rica
1	0	2017	Universidade Federal de Alagoas
1	0	2017	University Hospital Hradec Kralove
1	0	2017	University Hospital of Giessen & Marburg
1	0	2017	University of Alberta
1	0	2017	University of Cape Town
1	0	2017	University of Jan Evangelista Purkyne
1	0	2017	University of Lausanne
1	0	2017	University of Munster
1	0	2017	University of Oslo
1	0	2017	VU UNIVERSITY MEDICAL CENTER
1	0	2017	Vall d'Hebron Institut de Recerca (VHIR)
1	0	2017	Vancouver Island Health Authority
3	0	2016	Hospital Universitario de Getafe
3	0	2016	Universite Clermont Auvergne (UCA)
3	0	2016	University Hospital Sapienza Rome
2	0	2016	CHU de Nantes
2	0	2016	CHU de Nimes
2	0	2016	Nantes Universite
13	0.01	2015	University of Amsterdam
3	0	2015	Hallym University
3	0	2015	Kyung Hee University
3	0	2015	Kyung Hee University Hospital
2	0	2015	Schleswig Holstein University Hospital
2	0	2015	University of Kiel
2	0.01	2015	Vrije Universiteit Amsterdam
1	0	2015	Academic Medical Center Amsterdam
1	0	2015	Anhui Medical University
1	0	2015	CHU de Nancy
1	0	2015	Central University Hospital Asturias
1	0	2015	Children's Hospital Research Institute of Manitoba
1	0	2015	Emma Children's Hospital
1	0	2015	Ewha Womans University
1	0	2015	Geisinger Medical Center
1	0	2015	Guangzhou Medical University
1	0	2015	Guangzhou University of Chinese Medicine
1	0	2015	Hanyang University
1	0	2015	Helios Kliniken
1	0	2015	Helmholtz-Zentrum Dresden-Rossendorf (HZDR)
1	0	2015	Hokkaido University
1	0	2015	Hokkaido University of Science
1	0	2015	Hosp IVSS Dr Adolfo Pons
1	0	2015	Indiana University of Pennsylvania
1	0	2015	Institut d'Investigacio Biomedica de Bellvitge (IDIBELL)
1	0	2015	Instituto Universitario de Oncologia de Asturias
1	0	2015	Konkuk University
1	0	2015	Konkuk University Medical Center
1	0	2015	Korea University
1	0	2015	Korea University Medicine (KU Medicine)
1	0	2015	Luxembourg Hospital Center
1	0	2015	Parkview Reg Med Ctr
1	0	2015	Pennsylvania State System of Higher Education (PASSHE)
1	0	2015	Pochon Cha University
1	0	2015	Polytechnic University of Milan
1	0	2015	State Key Laboratory of Respiratory Disease
1	0	2015	Thunder Bay Regional Health Sciences Centre
1	0	2015	Univ Manchester
1	0	2015	Univ Zulia
1	0	2015	Universidad Andres Bello
1	0	2015	Universidad del Rosario
1	0	2015	Universite de Lorraine
1	0	2015	University of Alabama Birmingham
1	0	2015	University of California San Diego
1	0	2015	University of Cologne
1	0	2015	University of Kentucky
1	0	2015	University of Oviedo
1	0	2015	Walgreens Pharm
1	0	2015	Wonkwang University
1	0	2015	Xuzhou Cent Hosp
1	0	2015	Yonsei University
1	0	2015	Yonsei University Health System
4	0	2014	Sanjay Gandhi Postgraduate Institute of Medical Sciences
4	0	2014	State University of New York (SUNY) System
3	0	2014	Jai Prakash Narayan Apex Trauma Center
3	0	2014	University Medical Center Hamburg-Eppendorf
2	0.01	2014	Klinikum Kassel
1	0	2014	Australian Catholic University
1	0	2014	CHU Guadeloupe
1	0	2014	Centre Hospitalier Universitaire Sainte-Justine
1	0	2014	Fed Biomed Agcy Russia
1	0	2014	General Electric
1	0	2014	Harborview Medical Center
1	0	2014	Heinrich Heine University Dusseldorf Hospital
1	0	2014	Institut de Recherche pour le Developpement (IRD)
1	0	2014	KK Women's & Children's Hospital
1	0	2014	King's College London
1	0	2014	Kochi University
1	0	2014	National University of Singapore
1	0	2014	Sapporo Medical University
1	0	2014	State University of New York (SUNY) Stony Brook
1	0	2014	Tottori University
1	0	2014	Trillium Health Partners
1	0	2014	Universitat Internacional de Catalunya (UIC)
1	0	2014	University Hospital Brno
1	0	2014	University Toronto Mississauga
1	0	2014	University of Sassari
12	0.01	2013	Rush University
8	0.01	2013	Instituto de Salud Carlos III
6	0.02	2013	Emory University
5	0.01	2013	University of Pittsburgh
4	0	2013	CHU Bordeaux
4	0	2013	Universite de Bordeaux
4	0	2013	Universite de Montpellier
3	0.01	2013	McMaster University
2	0.03	2013	Barnes-Jewish Hospital
2	0	2013	CHU de Montpellier
2	0.03	2013	California Pacific Medical Center
2	0.03	2013	Centro Hospitalar de Lisboa Central
2	0.01	2013	Cooper University Hospital
2	0	2013	East Metropolitan Health Service
2	0	2013	Friedrich Schiller University of Jena
2	0	2013	Hadassah University Medical Center
2	0	2013	Hebrew University of Jerusalem
2	0	2013	Hopital Universitaire Raymond-Poincare - APHP
2	0	2013	Royal Perth Hospital
2	0	2013	St Georges University London
2	0	2013	Universidade de Lisboa
2	0	2013	University of Chicago Medical Center
2	0	2013	University of Western Australia
2	0	2013	VIivantes Klinikum Neukolln
10	0.01	2012	Southeast University - China
3	0	2012	Heinrich Heine University Dusseldorf
2	0.02	2012	Azienda Ospedaliero Universitaria Careggi
2	0	2012	University of Florence
2	0	2012	University of Trieste
1	0	2012	Amrita Vishwa Vidyapeetham
1	0	2012	Amrita Vishwa Vidyapeetham Kochi
1	0	2012	Cornell University
1	0	2012	Klinikum Oldenburg
1	0	2012	Otto von Guericke University
1	0	2012	San Antonio Military Medical Center
1	0	2012	Uniformed Services University of the Health Sciences - USA
1	0	2012	Universidade Federal do Rio de Janeiro
1	0	2012	Universite Catholique Louvain
1	0	2012	Utrecht University
1	0	2012	Utrecht University Medical Center
1	0	2012	Weill Cornell Medicine
2	0	2011	Medical University of Vienna
2	0	2011	University of British Columbia
1	0	2011	Austral University
1	0	2011	Boston University
1	0	2011	CHU Besancon
1	0	2011	Centre Hospitalier Annecy Genevois
1	0	2011	Hospital Aleman
1	0	2011	Hospital Britanico de Buenos Aires
1	0	2011	Hospital Universitario Austral
1	0	2011	JGK Mem Res Lib
1	0	2011	Liaquat University of Medical & Health Sciences
1	0	2011	Ospedale San Bortolo di Vicenza
1	0	2011	Seinajoki Central Hospital
1	0	2011	Tampere University
1	0	2011	Tampere University Hospital
1	0	2011	Tokyo Medical & Dental University (TMDU)
1	0	2011	ULSS 8 Berica
1	0	2011	Univ Hosp Witten Herdecke
1	0	2011	Universite de Franche-Comte
1	0	2011	Universite de Monastir
1	0	2011	University of Arkansas Medical Sciences
1	0	2011	University of Arkansas System
1	0	2011	University of Oulu
1	0	2011	University of Turku
6	0.03	2010	NewYork-Presbyterian Hospital
3	0	2010	San Francisco General Hospital Medical Center
3	0.03	2010	Universite de Montreal
2	0	2010	Centro de Educacion Medica e Investigaciones Clinicas (CEMIC)
2	0	2010	Hopital Universitaire Louis-Mourier - APHP
2	0	2010	Penn State Health
2	0	2010	Pennsylvania State University
2	0	2010	University of Buenos Aires
2	0	2010	University of Manitoba
2	0.01	2010	University of Sherbrooke
2	0	2010	University of Virginia
1	0	2010	Addenbrooke's Hospital
1	0	2010	Buddhist Tzu Chi General Hospital
1	0	2010	CHU Lille
1	0	2010	Cambridge University Hospitals NHS Foundation Trust
1	0	2010	Changi General Hospital
1	0	2010	Heart Center Leipzig GMBH
1	0	2010	Hopital Universitaire Avicenne - APHP
1	0	2010	Intermountain Healthcare
1	0	2010	Intermountain Medical Center
1	0	2010	NewYork-Presbyterian Brooklyn Methodist Hospital
1	0	2010	Royal Children's Hospital Melbourne
1	0	2010	Stanford University
1	0	2010	Universite de Lille
1	0	2010	University of Cambridge
1	0	2010	University of Utah
1	0	2010	Utah System of Higher Education
11	0.02	2009	University of Gottingen
8	0.09	2009	Leipzig University
6	0	2009	Capital Medical University
6	0	2009	Pontificia Universidad Catolica de Chile
5	0.02	2009	Fudan University
4	0	2009	Sapienza University Rome
4	0	2009	Universidad de Chile
2	0	2009	Azienda Ospedaliera - Universita di Padova
2	0.01	2009	Clinica Alemana
2	0	2009	Consorzio Mario Negri Sud
2	0	2009	London School of Hygiene & Tropical Medicine
2	0	2009	United States Army
2	0	2009	United States Department of Defense
2	0	2009	University of East Anglia
2	0	2009	University of Iowa
1	0	2009	Alfa Institute Of Biomedical Sciences
1	0	2009	Chongqing Medical University
1	0	2009	Complejo Asistencial Leon
1	0	2009	Fu Jen Catholic University
1	0	2009	HealthPartners Institute for Education & Research
1	0	2009	Huazhong University of Science & Technology
1	0	2009	IRCCS Humanitas Research Hospital
1	0	2009	Maricopa County General Hospital
1	0	2009	Martin Luther University Halle Wittenberg
1	0	2009	Shanghai Jiao Tong University
1	0	2009	University of Auckland
1	0	2009	University of Tennessee Health Science Center
1	0	2009	University of Tennessee System
1	0	2009	Walter Reed National Military Medical Center
1	0	2009	Zhejiang University
24	0.07	2008	CIBER - Centro de Investigacion Biomedica en Red
24	0.07	2008	CIBERES
7	0	2008	Li Ka Shing Knowledge Institute
7	0.01	2008	Sunnybrook Health Science Center
7	0.01	2008	Sunnybrook Research Institute
4	0	2008	Brigham & Women's Hospital
4	0	2008	Virginia Commonwealth University
3	0	2008	Glenfield Hospital
3	0	2008	Ruhr University Bochum
3	0	2008	University Hospitals of Leicester NHS Trust
3	0	2008	University of Leicester
3	0	2008	University of Wurzburg
2	0	2008	Institut National des Sciences Appliquees de Lyon - INSA Lyon
2	0	2008	Post Graduate Institute of Medical Education & Research (PGIMER)
2	0	2008	Universidad del Desarrollo
1	0	2008	Ctr Cardiol Nord
1	0	2008	Hospital Carlos Haya
1	0	2008	Hospital General Yague
1	0	2008	Hospital Universitario Virgen Macarena
1	0	2008	Servicio Navarro de Salud - Osasunbidea
1	0	2008	Smithsonian Astrophysical Observatory
1	0	2008	Smithsonian Institution
1	0	2008	Universidad de la Laguna
4	0	2007	Melbourne Health
4	0	2007	Royal Melbourne Hospital
4	0.02	2007	Taichung Veterans General Hospital
4	0.01	2007	Universidade Federal de Sao Paulo (UNIFESP)
1	0	2007	A.C.Camargo Cancer Center
1	0	2007	Central Taiwan University Science & Technology
1	0	2007	Centre Hospitalier Sud Francilien
1	0	2007	Chung Shan Medical University
1	0	2007	Hopital Mongi Slim
1	0	2007	Ludwig Institute for Cancer Research
1	0	2007	National Chung Hsing University
1	0	2007	Newcastle Freeman Hospital
1	0	2007	Newcastle University - UK
1	0	2007	Santa Maria Grazie Hosp
1	0	2007	Singapore General Hospital
1	0	2007	Universite de Tunis-El-Manar
1	0	2007	University of California San Francisco at Fresno
1	0	2007	University of Rochester
16	0.01	2006	Centre National de la Recherche Scientifique (CNRS)
12	0.03	2006	Johns Hopkins University
8	0.01	2006	Beth Israel Deaconess Medical Center
5	0	2006	Catholic University of the Sacred Heart
5	0	2006	IRCCS Policlinico Gemelli
4	0.01	2006	Hospital Clinic de Barcelona
4	0.01	2006	IDIBAPS
4	0.01	2006	University of Barcelona
3	0	2006	Johns Hopkins Medicine
2	0.02	2006	Baylor College of Medicine
2	0	2006	Children's Hospital Oakland Research Institute
2	0	2006	Dartmouth College
2	0	2006	Hospital Germans Trias i Pujol
1	0	2006	Alcorcon Foundation University Hospital
1	0	2006	Girona University Hospital Dr. Josep Trueta
1	0	2006	Lund University
1	0	2006	Sahlgrenska University Hospital
1	0	2006	Skane University Hospital
1	0	2006	Universitat de Girona
1	0	2006	Universite de Rouen Normandie
1	0	2006	University College Dublin
1	0	2006	University of California Irvine
1	0	2006	Yamaguchi University
9	0	2005	Seoul National University (SNU)
9	0	2005	University of California San Francisco
8	0.01	2005	Vanderbilt University
7	0	2005	Seoul National University Hospital
6	0	2005	Hopital Universitaire Ambroise-Pare - APHP
4	0	2005	All India Institute of Medical Sciences (AIIMS) New Delhi
4	0.01	2005	Athens Medical School
4	0.01	2005	National & Kapodistrian University of Athens
3	0	2005	Hopital Universitaire Saint-Louis - APHP
3	0	2005	UCSF Benioff Children's Hospital Oakland
3	0	2005	UCSF Medical Center
2	0	2005	Ann & Robert H. Lurie Children's Hospital of Chicago
2	0	2005	Cleveland Clinic Foundation
2	0	2005	Taipei Veterans General Hospital
2	0	2005	Tufts Medical Center
2	0	2005	University Hospital Attikon
1	0	2005	IRCCS Centro Cardiologico Monzino
1	0	2005	Ludwig Boltzmann Institute
1	0	2005	Otto Wagner Spital
1	0	2005	St. Stephen's Hospital
1	0	2005	University of Vermont
5	0	2004	CHU Poitiers
5	0	2004	Universite de Poitiers
3	0	2004	Eberhard Karls University Hospital
3	0	2004	Eberhard Karls University of Tubingen
3	0.01	2004	University of Sheffield
2	0	2004	CHD Vendee
2	0.01	2004	Charles University Prague
2	0	2004	Connecticut Children's Medical Center
1	0	2004	Chonnam National University
1	0	2004	Chonnam National University Hospital
1	0	2004	Czech Technical University Prague
1	0	2004	Hospital Instruction Of Armees Sainte-Anne
1	0	2004	Klinikum Stuttgart
1	0	2004	Philips
1	0	2004	Philips Healthcare
1	0	2004	Royal Free London NHS Foundation Trust
1	0	2004	UCL Medical School
1	0	2004	University of Connecticut
1	0	2004	University of Erlangen Nuremberg
1	0	2004	Val-de-Grace Hospital
30	0.02	2003	Sorbonne Universite
17	0.01	2003	Universidade de Sao Paulo
16	0.05	2003	Hopital Universitaire Pitie-Salpetriere - APHP
9	0.02	2003	Monash University
6	0.01	2003	University of Copenhagen
5	0	2003	Carl Gustav Carus University Hospital
5	0	2003	Technische Universitat Dresden
3	0	2003	Hannover Medical School
2	0	2003	Evangelismos Hospital
2	0	2003	St Jude Children's Research Hospital
1	0	2003	Aarhus University
1	0	2003	Ajou University
1	0	2003	CHU de St Etienne
1	0	2003	FLENI
1	0	2003	Henry Dunant Hospital
1	0	2003	James Cook University Hospital
1	0	2003	Mater Children's Hospital
1	0	2003	Mater Health Services
1	0	2003	Mem Med Ctr
1	0	2003	NRMA CareFlight
1	0	2003	Ospedale Circolo & Fondazione Macchi
1	0	2003	Royal Children's Hospital Brisbane
1	0	2003	Siemens AG
1	0	2003	Siemens Germany
1	0	2003	University of Queensland
8	0.07	2002	Guy's & St Thomas' NHS Foundation Trust
6	0	2002	Universite Claude Bernard Lyon 1
6	0	2002	Universite Libre de Bruxelles
4	0.03	2002	Brown University
3	0	2002	National Defense Medical Center
3	0.01	2002	National Yang Ming Chiao Tung University
3	0	2002	Tri-Service General Hospital
2	0	2002	CHU Brest
2	0	2002	Catholic University of Korea
2	0	2002	Duke University
2	0	2002	Kuopio University Hospital
2	0	2002	Lifespan Health Rhode Island
2	0	2002	Rhode Island Hospital
2	0	2002	University Hospital of Bern
2	0	2002	University of Bern
2	0	2002	University of Eastern Finland
2	0	2002	University of Insubria
2	0	2002	University of Ottawa
1	0	2002	Autonomous University of Madrid
1	0	2002	Ctr Hosp Roanne
1	0	2002	Heart of England NHS Foundation Trust
1	0	2002	Kaohsiung Veterans General Hospital
1	0	2002	Linkoping University
1	0	2002	Niigata University
1	0	2002	Oregon Health & Science University
29	0.03	2001	University of Milano-Bicocca
12	0	2001	San Gerardo Hospital
8	0.01	2001	Hospital of Santa Creu i Sant Pau
6	0	2001	Hospital for Sick Children (SickKids)
4	0.01	2001	University of Chicago
3	0	2001	Helsinki University Central Hospital
3	0	2001	Istituto di Ricerche Farmacologiche Mario Negri IRCCS
3	0	2001	University of Bonn
3	0	2001	University of Helsinki
2	0	2001	Hirosaki University
2	0	2001	North Shore University Hospital
2	0	2001	Northwell Health
2	0	2001	Steven & Alexandra Cohen Children's Medical Center of New York
2	0	2001	University of Witwatersrand
1	0	2001	CHRU St Etienne
1	0	2001	San Paolo Gen Hosp
1	0	2001	University of Illinois System
1	0	2001	University of Kwazulu Natal
27	0.03	2000	University of California System
23	0.07	2000	University of Pennsylvania
15	0.01	2000	Saint Michaels Hospital Toronto
13	0	2000	Universite Paris Saclay
11	0	2000	University System of Ohio
9	0.01	2000	Boston Children's Hospital
8	0.01	2000	Denver Health Medical Center
8	0.01	2000	Hopital Universitaire Bicetre - APHP
6	0.01	2000	Hopital Universitaire Antoine-Beclere - APHP
6	0	2000	University of Cincinnati
6	0	2000	University of Colorado Anschutz Medical Campus
6	0	2000	University of Colorado System
5	0	2000	University System of Maryland
5	0	2000	University of Maryland Baltimore
5	0.01	2000	Washington University (WUSTL)
4	0	2000	Samsung Medical Center
4	0	2000	Sungkyunkwan University (SKKU)
4	0	2000	University of Colorado Denver
3	0	2000	Hospital Universitario Virgen de las Nieves
2	0.01	2000	Australian National University
2	0.01	2000	Canberra Hospital
2	0.01	2000	Helmholtz Association
2	0	2000	Hopital Paris Saint-Joseph
2	0	2000	St. Louis Children's Hospital
2	0	2000	University Hospital Ioannina
1	0	2000	Bristol Royal Hospital For Children
1	0	2000	CHU de Toulouse
1	0	2000	Fondazione IRCCS San Gerardo dei Tintori
1	0	2000	Franz-Volhard Clinical Research Center
1	0	2000	Hopital Universitaire Bichat-Claude Bernard - APHP
1	0	2000	Max Delbruck Center for Molecular Medicine
1	0	2000	Universite Toulouse III - Paul Sabatier
1	0	2000	Universite de Toulouse
1	0	2000	University of California Los Angeles
1	0	2000	University of Canberra
1	0	2000	University of Kansas
1	0	2000	University of Kansas Medical Center
1	0	2000	University of Otago
51	0.15	1999	Harvard University
25	0.06	1999	Harvard Medical School
21	0.02	1999	Massachusetts General Hospital
12	0.02	1999	University of Oxford
6	0	1999	University of Ulsan
5	0	1999	CHU Tours
5	0.01	1999	Philipps University Marburg
4	0	1999	Asan Medical Center
4	0.01	1999	RWTH Aachen University
4	0	1999	University of Duisburg Essen
4	0	1999	University of Hamburg
3	0	1999	RWTH Aachen University Hospital
3	0	1999	University of Padua
2	0	1999	Imperial College London
2	0	1999	Royal Brompton Hospital
2	0	1999	University of Alabama System
1	0	1999	Krankenhaus Barmherzige Bruder Munchen
1	0	1999	Medical College of Wisconsin
1	0	1999	Radcliffe Infirmary
1	0	1999	University of Alabama Tuscaloosa
1	0	1999	University of Graz
48	0.02	1998	University of Toronto
41	0.01	1998	Aix-Marseille Universite
37	0.01	1998	Assistance Publique-Hopitaux de Marseille
23	0.02	1998	IRCCS Ca Granda Ospedale Maggiore Policlinico
11	0	1998	Sinai Health System Toronto
9	0.01	1998	University of Regensburg
7	0	1998	CHU Clermont Ferrand
5	0	1998	Mayo Clinic
4	0.02	1998	Columbia University
3	0	1998	Lunenfeld Tanenbaum Research Institute
3	0	1998	Ruprecht Karls University Heidelberg
3	0	1998	University of Groningen
2	0	1998	Istanbul University
1	0	1998	Haukeland University Hospital
1	0	1998	University of Bergen
1	0	1998	University of Victoria
1	0	1998	Uppsala University
1	0	1998	Uppsala University Hospital
1	0	1998	Western University (University of Western Ontario)
82	0.03	1997	Institut National de la Sante et de la Recherche Medicale (Inserm)
70	0.03	1997	Assistance Publique Hopitaux Paris (APHP)
42	0.01	1997	Universite Paris Cite
39	0.04	1997	CHU Lyon
30	0.02	1997	Universite Paris-Est-Creteil-Val-de-Marne (UPEC)
20	0.07	1997	Autonomous University of Barcelona
17	0	1997	University of Michigan
12	0.03	1997	University of Minnesota System
12	0.03	1997	University of Minnesota Twin Cities
11	0.01	1997	Parc Tauli Hospital Universitari
8	0	1997	Karolinska Institutet
8	0	1997	Karolinska University Hospital
7	0	1997	Hopital Universitaire Henri-Mondor - APHP
4	0	1997	Children's Hospital Los Angeles
3	0	1997	University of Massachusetts System
3	0	1997	University of Massachusetts Worcester
2	0	1997	Hennepin County Medical Center
2	0	1997	Hopital Universitaire Lariboisiere-Fernand-Widal - APHP
2	0	1997	Saint Paul Ramsey Medical Center
2	0	1997	University Zurich Hospital
2	0	1997	University of Zurich
1	0	1997	Texas Biomedical Research Institute
1	0	1997	Ulm University
1	0	1997	University of Naples Federico II
1	0	1997	University of Tokyo
18	0.01	1996	University of Michigan System
11	0.02	1996	University of Geneva
7	0	1996	University of Vienna
6	0	1996	University of Munich
1	0	1996	Henry Ford Health System
1	0	1996	Henry Ford Hospital
1	0	1996	University of Michigan FU NICHD NIH HHS [R01HD15434] Funding Source: Medline
1	0	1996	Wayne State University
9	0.01	1994	Humboldt University of Berlin
8	0.01	1994	Berlin Institute of Health
8	0.01	1994	Charite Universitatsmedizin Berlin
8	0.01	1994	Free University of Berlin
2	0	1994	University of Innsbruck
15	0.02	1992	Pennsylvania Commonwealth System of Higher Education (PCSHE)
12	0.02	1992	University of Washington
12	0.02	1992	University of Washington Seattle
10	0.02	1992	University of Texas System
5	0.02	1992	University of Texas Health Science Center at San Antonio
1	0	1992	Temple University
1	0	1992	US Department of Veterans Affairs
1	0	1992	Veterans Health Administration (VHA)
1	0	1991	OSPED POLICLIN
37	0.08	1988	University of Milan
1	0	1988	Luigi Sacco Hospital
2	0	1987	UNIV WASHINGTON
2	0	1987	VET ADM MED CTR
10	0.06	1982	University of London
2	0	1982	University College London
1	0	1982	Great Ormond Street Hospital for Children NHS Foundation Trust
1	0	1977	MAYO CLIN & MAYO FDN

## Sheet: Sheet4
Impact Index of TOP 10 Journals
Source	h_index	g_index	m_index	TC	NP	PY_start
INTENSIVE CARE MEDICINE	34	55	1.172	5925	55	1996
CRITICAL CARE MEDICINE	33	65	1.179	4307	69	1997
AMERICAN JOURNAL OF RESPIRATORY AND CRITICAL CARE MEDICINE	28	30	0.903	4726	30	1994
CRITICAL CARE	26	44	1.083	1991	54	2001
CHEST	20	25	0.541	1781	25	1988
JOURNAL OF CRITICAL CARE	15	26	0.517	695	26	1996
ANNALS OF INTENSIVE CARE	13	20	1.3	489	20	2015
ANESTHESIOLOGY	12	16	0.353	692	16	1991
JOURNAL OF APPLIED PHYSIOLOGY	12	16	0.343	710	16	1990
ANAESTHESIST	10	13	0.323	201	20	1994

## Sheet: Sheet5
Keyword Co-occurrence Analysis
count	centrilarity	year	keywords
592	0.08	1991	prone position
475	0.1	1991	acute respiratory distress syndrome
442	0.08	1996	respiratory failure
292	0.12	1994	mechanical ventilation
266	0.08	1992	acute lung injury
204	0.08	1997	ventilation
156	0.12	1996	end expiratory pressure
133	0.09	1991	gas exchange
130	0.07	1995	oxygenation
127	0.12	1997	intensive care
123	0.05	2001	mortality
111	0.03	2003	extracorporeal membrane oxygenation
94	0.12	1991	body position
88	0.05	1999	survival
79	0.07	1998	inhaled nitric oxide
78	0.09	1992	distress syndrome
74	0.04	1997	pressure
66	0.05	1997	lung injury
63	0.05	2006	outcm
62	0.14	1998	critically ill patients
58	0.01	2020	covid 19
57	0.04	1992	perfusion
56	0.04	1995	management
52	0.05	1996	injury
48	0.03	2006	recruitment
45	0.04	1994	volume
34	0.02	2003	noninvasive ventilation
33	0.01	2018	epidemiology
31	0	2020	nonintubated patients
31	0.02	2008	randomized controlled trial
29	0.02	1995	nitric oxide
29	0.02	2006	frequency oscillatory ventilation
27	0.02	2001	children
26	0.02	2016	intensive care unit
24	0.03	1992	computed tomography
22	0.01	2018	electrical impedance tomography
22	0.01	1999	positive end-expiratory pressure
22	0.02	2009	metaanalysis
22	0.02	2000	pulmonary
21	0	2000	tidal volume
20	0.02	2004	pneumonia
19	0.02	2015	high frequency oscillation
19	0.01	2001	mechanics
18	0.02	1994	adult respiratory distress syndrome
18	0	2021	awake prone positioning
18	0.01	2018	score
18	0.02	1994	lung
18	0.02	1999	adults
18	0.01	1999	alveolar recruitment
17	0	2020	therapy
17	0.02	1991	blood flow
17	0.01	2001	supine
16	0.01	2009	risk
16	0	2002	case report
16	0.01	2000	adult patients
16	0.01	1999	pulmonary blood flow
16	0	2016	driving pressure
16	0	2020	guidelines
15	0.01	2020	prone position ventilation
14	0.01	2007	improves oxygenation
14	0	2021	hypoxemic respiratory failure
14	0.01	2004	disease
13	0	1995	permissive hypercapnia
13	0.01	1994	ards patients
13	0	2020	intubation
13	0.02	2006	mechanically ventilated patients
13	0.01	1995	infection
12	0.01	2020	ecmo
12	0	1991	improved oxygenation
12	0.02	2002	regional distribution
12	0.02	1999	model
12	0.01	2003	risk factors
12	0	2015	support
12	0.01	2020	pressure ulcers
12	0	2011	acute hypoxemic respiratory failure
11	0	1999	partial liquid ventilation
11	0.02	2013	protective ventilation
11	0.01	1992	airway pressure
11	0	1994	anesthesia
11	0	1997	clinical trial
11	0	2016	lung ultrasound
11	0.01	2005	ventilator-induced lung injury
11	0.01	2021	non-invasive ventilation
11	0	1991	pulmonary edema
11	0.01	2016	refractory hypoxemia
11	0	2020	impact
10	0	2021	safety
10	0	2020	pressure ulcer
10	0.01	2000	severe ards
10	0	2021	efficacy
10	0.01	2016	recruitment maneuvers
10	0	2021	ulcers
10	0	2006	induced lung injury
10	0	2016	diagnosis
10	0.01	2021	awake prone position
9	0	2018	life support
9	0	2008	multicenter
9	0	2016	ultrasonography
9	0.01	2002	complications
9	0	2021	patterns
9	0	2022	critically ill
9	0.01	1997	general anesthesia
8	0	2017	tidal volumes
8	0	2003	respiratory mechanics
8	0	2020	clinical characteristics
8	0	2014	berlin definition
8	0	2021	moderate
8	0.02	1992	chest wall
8	0	2020	new york city
8	0.01	2001	acute respiratory distress
8	0.01	2007	acute cor pulmonale
8	0	2015	neuromuscular blocking agents
7	0	2020	nasal cannula
7	0	2013	sepsis
7	0.01	2004	prone
7	0.01	2020	recommendations
7	0	2021	respiratory insufficiency
7	0.01	1998	pulmonary hypertension
7	0	2018	esophageal pressure
7	0	2001	conventional mechanical ventilation
7	0	1997	arterial oxygenation
7	0	2021	awake proning
7	0	2010	clinical outcm
7	0.01	2020	critical illness
7	0	1995	inhalation
7	0	1994	dog lungs
7	0.01	2020	flow nasal cannula
7	0	2005	lung recruitment
7	0	2015	6 ml/kg
6	0	2014	prone ventilation
6	0	2009	quality of life
6	0	1999	functional residual capacity
6	0	1997	almitrine bismesylate
6	0	2001	high-frequency oscillatory ventilation
6	0	2000	european consensus conference
6	0.01	2010	septic shock
6	0	1992	density
6	0	2006	intracranial pressure
6	0	2021	prevention
6	0	1997	supine position
6	0	2011	tidal volume ventilation
6	0	1995	improvement
5	0	2020	high flow nasal cannula
5	0	2003	chest wall mechanics
5	0	1998	trauma
5	0	2017	lung protective ventilation
5	0	2018	acute kidney injury
5	0	2013	physiology
5	0	2003	definitions
5	0	2021	lung compliance
5	0	1998	blunt chest trauma
5	0	2021	pressure injury
5	0	2020	neuromuscular blockade
5	0	1994	cardiac output
5	0	2021	feasibility
5	0	2010	severe sepsis
5	0	2022	dead space
5	0	2021	oxygen therapy
5	0	2011	strategy
5	0	2016	prevalence
5	0	2018	transpulmonary pressure
4	0	1998	blood flow distribution
4	0	1999	co2 removal
4	0	2022	ventilatory ratio
4	0	2021	severity
4	0	2002	cerebral perfusion pressure
4	0	2017	definition
4	0	2000	pressure limited ventilation
4	0	2020	icu
4	0	2010	a(h1n1)
4	0	2009	animal models
4	0	2014	association
4	0	1996	carbon dioxide removal
4	0	2009	strain
4	0	2003	recruitment maneuver
4	0	2022	pulmonary perfusion
4	0	2001	gravity
4	0	1999	perfluorocarbon
4	0	2003	pulmonary gas exchange
4	0	2020	coronavirus disease 2019 (covid-19)
4	0	2019	adult intensive care
4	0	2013	2009 influenza a(h1n1)
3	0	2013	morbidity
3	0	2019	clinical practice guideline
3	0	2015	study level metaanalysis
3	0	2012	consequences
3	0	2023	veno-venous extracorporeal membrane oxygenation
3	0	2016	alveolar fluid clearance
3	0	1998	inverse ratio ventilation
3	0	1998	limited ventilation
3	0	1994	body orientation
3	0	2022	endotracheal intubation
3	0	1999	aerosolized prostacyclin
3	0.01	2003	death syndrome
3	0.01	2003	abnormality
3	0	2000	animal model
3	0	2022	oxygenation response
3	0	2016	right ventricle
3	0	2004	acute interstitial pneumonia
3	0	2019	blockers
3	0	2022	prone positioning (pp)
3	0	2000	anesthetized dogs
3	0	2010	a(h1n1) infection
2	0	2002	heart
2	0	2023	flow nasal oxygen
2	0	2006	low volume
2	0	1996	assisted ventilation
2	0	2021	oxygen
2	0	2001	ventilation strategy
2	0	2022	compression
2	0	2016	receptor
2	0	2013	acute renal failure
2	0	2002	severe head injury
2	0	2018	influenza a virus
2	0	1999	hypoxic pulmonary vasoconstriction
2	0	2005	abdominal pressure
2	0	2021	document
2	0	2015	randomized controlled trials
2	0	2012	prostacyclin
2	0	2020	critically ill adults
2	0	1997	edema
2	0	2022	enteral nutrition
2	0	2007	carbon dioxide
2	0	1994	atelectasis
2	0	1999	acute exacerbations
2	0	1997	oleic acid
2	0	2022	cannula
2	0	1997	regional pleural pressures
2	0	2003	derecruitment
2	0	2022	high-flow nasal cannula
2	0	2023	coronavirus
2	0	2013	clinical practice guidelines
2	0	2013	sepsis bundles
2	0	1997	abdominal distension
2	0	2013	grading of recommendations assessment
2	0	2000	mechanism
2	0	2020	subarachnoid hemorrhage
2	0	2005	high tidal volume
2	0	2013	development and evaluation criteria
2	0	2021	mortality risk
2	0	2022	coronavirus 2
2	0	2022	neuromuscular blockers
2	0	2023	oxygenation index
2	0	2022	invasive ventilation
2	0	2021	high-flow nasal oxygen
2	0	2021	barriers
2	0	2021	sars cov-2
2	0	2010	lung-protective ventilation
2	0	2005	membrane
2	0	2022	fluid responsiveness
2	0	2020	pulmonary haemorrhage
2	0	2023	implementation science
2	0	2023	coronavirus disease
2	0	2022	c reactive protein
2	0	2021	acute respiratory syndrome
2	0	2013	combination antibiotic therapy
2	0	1997	inflation
2	0	2020	stress
2	0	2020	traumatic brain injury
2	0	2006	pediatric patients
2	0	2011	a h1n1
2	0	2013	infants
2	0	2022	difference
2	0	2007	continuous lateral rotational therapy
2	0	2021	brachial plexus
2	0	2000	arousal
2	0	2016	ultrasound assessment
2	0	2021	ratio
2	0	2023	diffuse alveolar hemorrhage
2	0	2022	extra-corporeal membrane oxygenation
2	0	2008	cardiac surgery
2	0	2001	vasoconstriction
2	0	2003	nitric oxide inhalation
2	0	2008	alveolar edema
2	0	2018	lower tidal volumes
2	0	2021	case series
2	0	2023	mechanical power
2	0	1999	intravenous almitrine
2	0	2023	fiberoptic intubation
2	0	2005	sustained inflation
2	0	2015	venovenous ecmo
2	0	2001	lung mechanics
2	0	2010	virus
2	0	1992	atelectasis formation
2	0	2009	clinical trials
2	0	2023	consensus conference
2	0	2015	balance
2	0	1999	obstructive pulmonary disease
2	0	2021	flow
2	0	2005	blood
2	0	2002	positron emission tomography
2	0	2021	peep
2	0	1997	aerosolized surfactant
2	0	2023	extracorporeal life support
2	0	1997	airway pressures
2	0	2023	early rehabilitation
2	0	2020	artificial feeding
2	0	1998	elimination
2	0	2020	survivors
2	0	2003	pleural pressures
2	0	2023	agreement
2	0	2010	united states
2	0	2022	community acquired pneumonia
2	0.01	2013	cancer
2	0	1997	system
2	0	2016	prognostic value
2	0	2021	coronavirus infections
2	0	2000	adult
2	0	2023	precision medicine
2	0	2023	invasive mechanical ventilation
2	0	1997	acute lung insufficiency
2	0	2013	deep vein thrombosis
2	0	2010	ventilator-associated pneumonia
2	0	2002	brain injury
2	0	2013	evidence-based medicine
2	0	2013	perfusion distribution
2	0	2003	inertial forces
2	0	1998	multiple organ failure
2	0	2021	covid-19 pneumonia
2	0	2021	artificial ventilation
2	0	2021	continuous positive airway pressure
2	0	2020	therapeutic plasma exchange
2	0	2022	dysfunction
2	0	2010	h1n1 influenza
2	0	2022	endotracheal tube
2	0	2013	surviving sepsis campaign
2	0	2020	peep titration
2	0	2016	glycation end products
2	0	2012	activated protein c
2	0	2023	hypoxic respiratory failure
2	0	2001	airway pressure release ventilation
2	0	2021	helmet cpap
2	0	2009	aeration
2	0	2016	lung morphology
2	0	1997	ventilation perfusion relationships
2	0	2023	nursing care
2	0	2020	extracorporeal membrane oxygenation (ecmo)
2	0	2000	responses
2	0	2018	hypertension
2	0	2013	sepsis syndrome
2	0	2003	acid injured lungs
2	0	2023	preterm infants
1	0	2008	design
1	0	2009	airway secretions
1	0	2007	cleft palate
1	0	2019	cardiac output (co)
1	0	2019	circulatory determination
1	0	2008	detect publication bias
1	0	1995	gas insufflation
1	0	2012	conventional ventilation
1	0	2007	continuous prone position ventilation
1	0	2017	breast cancer
1	0	2006	compression atelectasis
1	0	2009	aeromonas hydrophila
1	0	1999	autopsy
1	0	1992	acute respiratory failure (arf
1	0	2017	acid reflux and vomiting
1	0	2015	acute (adult)
1	0	1992	diaphragm
1	0	2011	acidosis
1	0	2017	ards phenotype
1	0	1997	acute varicella pneumonia
1	0	2001	cardiogenic pulmonary edema
1	0	2003	acceleration
1	0	2014	cancer patients
1	0	2015	birth weight infants
1	0	2019	ards supportive treatment
1	0	2009	airway propagation
1	0	2006	arteriovenous co2 removal
1	0	2015	bridge
1	0	2007	anomaly
1	0	2008	airway closure
1	0	2009	capillary blood volume
1	0	2008	cardiopulmonary bypass
1	0	2002	3 field dissection
1	0	2007	adult-multiple trauma
1	0	2014	bias
1	0	2002	deterioration
1	0	2017	arterial pressure
1	0	2008	diseased lungs
1	0	2011	allocation
1	0	2008	consensus
1	0	1997	acyclovir
1	0	2019	alveolar oxygen
1	0	2012	co2 elimination
1	0	2009	bacteremia
1	0	2012	2009 influenza
1	0	2005	apnea of prematurity
1	0	2016	adverse effects
1	0	2004	diffusion
1	0	1992	acute pulmonary edema
1	0	2019	brain stem abnormality
1	0	1992	distortion
1	0	2005	arterial
1	0	2004	endothelial cells
1	0	2008	controlled trial
1	0	1999	antimicrobial resistance
1	0	1998	cardiac tumor
1	0	2015	avalon/double-lumen cannulation
1	0	1999	airway pressure therapy
1	0	2014	blood oxygenation
1	0	2004	cyclic amp
1	0	1998	body positioning
1	0	2015	6 minute walk test
1	0	2012	body mass
1	0	2017	active rehabilitation
1	0	2016	abdominal zone conditions
1	0	2018	abdominal surgery
1	0	2017	cardiac arrest
1	0	2017	acute circulatory failure
1	0	2008	avian influenza a (h5n1)
1	0	2019	basic (laboratory) research
1	0	2002	decubitus ulcer
1	0	2001	bag-mask ventilation
1	0	2014	abdominal obesity
1	0	2005	baby lung
1	0	2004	dose response
1	0	2003	active sleep
1	0	2002	carcinoma
1	0	1999	adult cardiorespiratory failure
1	0	2018	akute respiratorische insuffizienz
1	0	2000	additive effect
1	0	2002	continuous renal replacement therapy
1	0	2017	alveolar epithelial ion
1	0	2010	alveolar liquid
1	0	2019	artificial/adverse effects
1	0	2018	air transport
1	0	1995	hyperventilation
1	0	2017	alpha 1 sodium pump
1	0	1997	anesthetized paralyzed man
1	0	1998	cardiorespiratory failure
1	0	2001	chest physical therapy
1	0	1998	benchmarking
1	0	2007	bedside
1	0	2009	carbon monoxide diffusing capacity
1	0	2018	angiography
1	0	2012	cerebral blood flow
1	0	2005	animal experimentation
1	0	2004	computed tomographic density
1	0	2015	catheter
1	0	2004	determinant
1	0	1998	bed
1	0	2000	angiotensin ii (ang ii)
1	0	2004	chest physiotherapy
1	0	2009	airway mucus
1	0	2017	american college
1	0	2017	agents
1	0	2000	blunt torso trauma
1	0	2002	ct
1	0	2014	body mass index
1	0	2019	cardiac index
1	0	2018	alveolar overdistension
1	0	1999	bismesylate
1	0	2007	bronchopleural fistulas
1	0	2017	acute myocardial infarction
1	0	2005	blocking agents
1	0	1999	asystole
1	0	1991	measurement techniques
1	0	2004	brain
1	0	2001	aspiration
1	0	1994	basal atelectasis
1	0	2014	acute chest syndrome
1	0	1995	hypoxia
1	0	2012	alveolar
1	0	1998	ards treatment algorithm
1	0	2008	collapse
1	0	2000	alveolar macrophages
1	0	1992	controlled ventilation
1	0	2002	cardiovascular function
1	0	1999	adult (ards)
1	0	2004	dorsal lung region
1	0	1994	arterial oxygen saturation
1	0	1991	computerassisted tomography
1	0	1995	continuous arteriovenous hemofiltration
1	0	2012	copd patients
1	0	2005	arousal responses
1	0	2000	arcuate nucleus
1	0	2005	analgesia
1	0	2019	cardiac function
1	0	2007	community-acquired pneumonia
1	0	2015	blood gases
1	0	2007	collagen messenger rna
1	0	1991	dog
1	0	2014	central obesity
1	0	1992	chest wall synchrony
1	0	1997	animal model-mechanical ventilation
1	0	2010	ali/ards
1	0	2002	alveolar ventilation
1	0	1992	differential ventilation
